# Supplementary material for: Geostatistical analysis of disease data: estimation of cancer mortality risk from empirical frequencies using Poisson kriging
Source: Int J Health Geogr. 2005 Dec 14;4:31. doi: 10.1186/1476-072X-4-31 (PMC1360096; doi:10.1186/1476-072X-4-31)
Supplement: Additional File 2 — Input data file for poisson_kriging.exe. This dataset follows the Geo-EAS format and includes, for 295 counties of New England, the following information: FIPS code, spatial coordinates of the county geographic centroid, age-adjusted cancer mortality rate per 100,000 person-years, and the population at risk for the 1970–1994 period. [file 1476-072X-4-31-S2.dat]

Breast-mortality.dat
5
FIPS 
X coord (km)             
Y coord (km)                  
Breast cancer rates (1970-1994)        
Population at risk       
9001           1861.838       644.733        29.0739        12540457
9003           1900.101       716.105        29.2288        12826390
9005           1859.648       704.498        28.1380        2704527
9007           1925.468       682.736        26.6400        2053303
9009           1895.472       668.665        30.0497        12396130
9011           1959.665       694.247        30.0054        3376059
9013           1930.567       729.482        28.3604        1346948
9015           1959.044       734.023        25.6020        1456917
10001          1737.483       365.399        28.0542        1112132
10003          1719.203       417.794        30.9134        5146635
10005          1762.5         322.009        27.5708        1516096
23001          2031.092       1023.432       25.1332        1667117
23003          2075.756       1324.293       23.4668        1257095
23005          2027.391       985.438        28.0717        3633553
23007          1989.072       1105.008       24.8359        410695
23009          2157.14        1113.407       30.5528        778979
23011          2057.431       1058.77        27.5498        1789486
23013          2114.026       1041.941       25.9722        662246
23015          2085.481       1025.93        29.4949        498391
23017          1978.321       1048.372       23.3464        822396
23019          2111.337       1188.982       27.3493        1996394
23021          2050.269       1221.828       24.4309        327454
23023          2064.523       1008.247       27.5802        431468
23025          2009.708       1172.687       24.3738        746703
23027          2102.26        1082.405       27.4602        458845
23029          2200.791       1171.494       31.0600        602060
23031          2012.527       938.732        26.1366        2291805
24001          1463.97        371.292        30.3157        1517365
24003          1652.493       338.063        29.6297        4029740
24005          1639.435       387.281        29.0259        9894611
24009          1666.426       287.305        25.8189        387313
24011          1720.53        337.48         28.5843        318356
24013          1604.846       392.107        25.6426        1349317
24015          1695.066       411.567        22.5676        775448
24017          1631.206       276.5          27.0984        608892
24019          1713.74        289.528        30.5948        437982
24021          1575.61        375.669        24.4920        1531112
24023          1417.602       352.641        19.5749        403578
24025          1664.2         403.394        25.9397        1603719
24027          1619.27        359.419        27.9449        1188052
24029          1693.437       375.041        27.3697        255757
24031          1599.109       342.111        31.8005        8009308
24033          1636.094       314.451        30.0210        5069784
24035          1699.694       354.973        29.3441        361231
24037          1668.188       260.533        21.0201        532823
24039          1744.643       255.322        28.0537        267344
24041          1700.565       320.577        28.9002        467124
24043          1538.059       383.557        24.0429        1825903
24045          1749.929       286.068        26.8754        870684
24047          1778.207       274.028        21.4435        480332
24510          1645.215       370.339        29.9488        7769927
25001          2096.95        758.377        30.7892        3384303
25003          1847.297       767.97         29.6915        2717949
25005          2029.974       748.588        29.4326        8290127
25007          2077.62        715.627        27.0711        195780
25009          2017.914       846.547        30.4155        11237691
25011          1890.413       803.182        25.1786        1131913
25013          1899.272       753.952        30.2054        7445688
25015          1891.319       775.529        28.2275        1916570
25017          1987.98        817.227        31.4419        21658996
25019          2128.227       716.236        38.8117        100485
25021          2011.818       786.281        33.2989        10423768
25023          2049.301       772.093        30.8719        5733369
25025          2018.708       808.09         31.3951        9479186
25027          1950.905       792.017        29.1972        11158604
33001          1955.97        928.102        29.1496        744435
33003          1962.948       970.734        31.4990        549223
33005          1908.091       846.597        26.4910        981465
33007          1931.364       1056.163       26.0163        638061
33009          1913.17        965.443        30.7758        1017032
33011          1950.102       857.033        29.7425        4162394
33013          1942.192       899.024        29.9388        1636672
33015          1994.347       876.888        30.0092        2579209
33017          1993.193       912.427        28.4374        1287037
33019          1898.118       895.097        25.6558        608049
34001          1803.928       424.909        28.1205        3225404
34003          1814.363       598.076        34.2843        14403093
34005          1793.24        468.503        30.2393        4325497
34007          1770.745       455.217        31.6130        6415082
34009          1800.441       386.712        27.6253        1704958
34011          1768.886       405.166        25.7180        1885838
34013          1804.938       575.609        34.6442        10125793
34015          1757.839       442.264        29.7949        2503784
34017          1820.358       573.127        30.7145        8562731
34019          1756.099       539.239        29.0636        1252425
34021          1780.273       512.286        29.9709        4364233
34023          1800.461       534.53         32.8081        8129089
34025          1820.282       518.668        34.1853        7564655
34027          1778.58        578.282        31.7220        5570266
34029          1824.999       477.095        31.0892        7600710
34031          1794.229       601.507        31.1445        6729920
34033          1743.749       424.358        25.5645        899685
34035          1780.212       544.263        31.5071        2958063
34037          1759.86        605.817        30.3465        1449920
34039          1802.702       560.344        31.4580        8096509
34041          1741.879       569.427        27.3616        1388807
36001          1780.37        778.701        31.5079        4827360
36003          1464.383       671.793        31.3568        746249
36007          1643.895       697.261        29.2894        3598571
36009          1412.004       660.899        30.5945        1336841
36011          1567.409       767.994        23.8720        1294403
36013          1356.82        648.818        29.3758        2495251
36015          1568.899       679.054        27.1505        1605863
36017          1652.678       737.053        31.3655        806618
36019          1748.126       1016.798       26.2662        978443
36021          1816.511       746.717        28.9016        1048384
36023          1613.64        740.537        29.3714        660506
36025          1711.404       716.607        24.2542        828722
36027          1820.48        691.866        30.1253        3458886
36029          1397.286       716.704        33.0627        15936388
36031          1756.997       946.768        29.4932        661169
36033          1703.982       988.841        28.7991        684049
36035          1731.945       826.092        33.7319        984231
36037          1435.479       750.696        29.8480        934735
36039          1776.703       740.669        29.2324        773114
36041          1712.265       884.16         30.1470        102829
36043          1681.797       849.16         24.7375        1224861
36045          1591.058       901.569        27.7031        1479978
36049          1634.76        880.915        23.4198        371480
36051          1474.604       727.335        27.4707        800853
36053          1638.146       781.968        30.1512        905436
36055          1471.943       774.52         31.7288        10258819
36057          1735.776       802.712        29.0184        1109640
36059          1859.481       583.058        35.2219        20720062
36061          1833.296       571.804        31.8616        97437040
36063          1387.203       764.452        29.5899        3531610
36065          1648.7         822.122        30.1770        4447095
36067          1594.327       783.171        31.5947        6925212
36069          1509.773       748.474        30.5550        1335297
36071          1784.44        641.734        31.1061        3600579
36073          1427.158       777.602        29.2594        577592
36075          1588.644       830.11         28.6125        1530799
36077          1695.279       762.909        27.6585        976191
36079          1828.53        654.872        32.9058        963356
36083          1814.266       799.478        30.5834        2488277
36087          1813.514       619.948        33.7817        3271001
36089          1647.136       965.113        26.5208        1643992
36091          1776.083       835.503        29.6242        2089507
36093          1768.135       800.272        30.5494        2772558
36095          1743.524       768.367        33.1995        487959
36097          1553.815       704.881        28.6761        285952
36099          1549.225       747.641        25.1247        561200
36101          1515.938       683.051        26.1653        1574604
36103          1915.389       611.531        34.1305        16357803
36105          1739.27        667.279        30.7735        1017108
36107          1604.558       690.103        29.6961        673489
36109          1584.767       717.94         26.4118        980622
36111          1775.803       695.783        30.5485        2487847
36113          1765.627       885.218        33.2609        932025
36115          1804.537       866.277        27.1712        868566
36117          1524.411       786.164        26.5314        1198579
36119          1835.05        625.859        33.1762        13925645
36121          1439.249       717.427        30.1634        566912
36123          1529.436       727.3          27.3066        395508
42001          1581.896       422.566        29.5374        1069830
42003          1340.533       445.958        30.6927        24448812
42005          1376.444       491.229        23.1969        1332074
42007          1306.033       464.217        26.7218        3240799
42009          1473.199       416.844        23.8100        768584
42011          1676.103       504.501        27.0182        5625837
42013          1475.132       471.396        27.9834        2508630
42015          1596.431       644.753        26.1691        1008823
42017          1745.747       510.509        29.6877        6386483
42019          1337.581       495.736        27.2014        2180034
42021          1444.563       467.248        27.4653        3196761
42023          1467.429       578.566        32.5032        107681
42025          1682.552       563.327        27.6301        1078533
42027          1509.601       528.011        24.3519        1248362
42029          1701.412       459.217        27.5849        4292203
42031          1372.495       533.887        22.9601        657662
42033          1454.152       526.724        27.5027        1414406
42035          1517.722       565.585        30.9209        630641
42037          1622.443       565.539        29.0102        1047907
42039          1307.229       578.588        29.7275        1429652
42041          1571.888       454.22         26.7734        2846108
42043          1605.985       489.78         28.5610        3637827
42045          1731.162       458.882        32.1385        9010999
42047          1431.249       570.961        28.7024        606221
42049          1307.379       613.359        30.7747        4071526
42051          1378.527       390.133        27.3065        2720963
42053          1381.494       571.696        29.9889        83364
42055          1538.894       420.211        26.1832        1859971
42057          1506.347       414.37         19.4177        185397
42059          1331.647       374.499        20.5625        690577
42061          1507.206       470.204        26.4295        654571
42063          1410.564       479.038        25.2460        1311098
42065          1408.406       532.973        25.8319        859402
42067          1552.137       491.8          28.6999        331011
42069          1678.175       621.735        29.0651        4692913
42071          1658.637       457.683        28.0099        5908625
42073          1301.504       498.514        30.5613        1816022
42075          1633.633       489.634        26.7528        1790466
42077          1699.398       531.847        27.8870        4833793
42079          1653.434       586.897        27.7937        6922432
42081          1561.974       586.929        27.0929        1989451
42083          1429.973       614.049        29.1154        875825
42085          1301.955       534.193        27.0964        2107291
42087          1533.026       497.337        22.4227        807217
42089          1708.892       585.344        24.5472        1165102
42091          1727.425       492.005        30.5457        10868961
42093          1601.98        559.115        28.2976        342785
42095          1719.227       552.709        26.4157        3899196
42097          1602.281       538.358        30.4381        1984355
42099          1566.735       479.802        23.9429        509545
42101          1751.282       473.815        32.0205        20655518
42103          1727.248       620.441        26.6163        390738
42105          1485.713       617.459        26.2535        297103
42107          1645.948       531.464        26.4007        3276428
42109          1574.196       523.705        23.7690        500652
42111          1429.077       404.895        22.5922        1398712
42113          1604.482       607.259        22.1876        121689
42115          1653.356       660.623        26.7933        623290
42117          1537.046       630.793        22.5358        643420
42119          1570.674       544.899        23.7306        476178
42121          1341.059       551.942        27.5035        1028959
42123          1372.481       604.375        23.6382        803783
42125          1323.351       411.319        26.5622        3663100
42127          1697.569       650.775        28.3388        698688
42129          1386.094       435.697        26.8691        6643319
42131          1643.014       623.828        23.1655        397142
42133          1621.557       436.299        29.0633        4854920
44001          2018.67        735.083        30.8672        780764
44003          1996.376       725.363        30.6484        2544994
44005          2024.35        720.359        30.6361        1224046
44007          1990.69        746.861        30.1647        10495712
44009          1998.806       702.907        32.2782        1322874
50001          1808.106       949.744        24.2840        391204
50003          1838.614       842.558        33.3233        576173
50005          1876.671       1016.293       26.0734        421885
50007          1801.416       997.687        29.6687        1358333
50009          1897.546       1052.122       25.3043        90893
50011          1804.066       1043.34        27.1932        514834
50013          1776.206       1029.701       38.8382        66944
50015          1831.39        1021.185       25.9768        250223
50017          1868.238       961.499        25.9279        343259
50019          1855.796       1053.098       27.3064        384525
50021          1828.363       902.576        29.6012        972933
50023          1842.32        985.569        31.8599        850599
50025          1869.728       844.938        26.5173        607150
50027          1863.601       911.308        27.1242        903252
54001          1363.819       298.004        24.2528        247394
54003          1523.012       364.774        26.1267        700432
54005          1237.942       151.925        19.4119        391512
54007          1310.826       240.027        21.0971        232259
54009          1294.421       416.123        28.4827        480993
54011          1185.819       189.122        26.0725        1791159
54013          1274.528       250.878        19.0118        120977
54015          1284.215       209.189        15.6055        140975
54017          1301.757       303.317        21.5223        130097
54019          1291.757       160.912        24.3112        839119
54021          1294.984       263.245        24.0394        124795
54023          1432.313       306.751        14.5882        150806
54025          1346.972       160.512        20.8012        615349
54027          1476.917       339.294        21.6078        231397
54029          1290.132       443.507        25.7891        612661
54031          1462.606       301.264        15.9200        163316
54033          1329.002       309.453        26.5145        1380376
54035          1226.945       242.338        19.0812        366853
54037          1540.317       350.091        22.1892        387575
54039          1248.116       189.201        24.3444        3516209
54041          1323.759       275.855        27.8011        320131
54043          1204.464       163.909        26.1339        306115
54045          1221.945       127.52         23.5123        625204
54047          1253.795       81.071         19.7254        522169
54049          1336.359       336.365        21.1340        1154537
54051          1294.662       369.243        22.5802        637726
54053          1198.145       230.426        20.4161        391847
54055          1300.057       91.37          22.4950        1098021
54057          1447.042       344.65         25.8820        417278
54059          1206.183       113.628        23.3467        432609
54061          1350.676       352.276        25.7966        934231
54063          1345.627       116.494        19.4856        210411
54065          1501.911       371.539        19.9563        190416
54067          1311.008       193.918        21.7156        391423
54069          1294.176       395.878        32.5880        1138455
54071          1427.471       257.784        26.6112        124007
54073          1261.864       308.361        22.2417        121393
54075          1378.202       209.289        19.6966        167541
54077          1385.51        339.802        24.7221        457080
54079          1212.778       203.221        21.9412        510455
54081          1281.686       130.102        23.5295        1189995
54083          1380.917       260.024        20.5848        466363
54085          1272.988       288.461        24.0199        195671
54087          1256.762       233.32         17.3034        260064
54089          1317.173       122.495        21.5165        250970
54091          1356.22        320.074        26.6920        258504
54093          1401.099       302.112        22.0539        145099
54095          1282.991       322.33         21.4211        182063
54097          1348.353       268.954        24.3826        336305
54099          1174.226       156.461        22.5037        622119
54101          1339.905       221.645        19.1382        167204
54103          1301.494       341.124        23.4357        345626
54105          1249.198       266.896        25.9842        73121
54107          1234.482       285.998        23.0247        1463645
54109          1258.615       108.092        18.5610        382522
