# Supplementary material for: Geostatistical analysis of disease data: estimation of cancer mortality risk from empirical frequencies using Poisson kriging
Source: Int J Health Geogr. 2005 Dec 14;4:31. doi: 10.1186/1476-072X-4-31 (PMC1360096; doi:10.1186/1476-072X-4-31)
Supplement: Additional File 3 — Input parameter file for poisson_kriging.exe. This text file includes all the variables and names of input/output files required by the program, as well as the parameters for semivariogram modelling and Poisson kriging. [file 1476-072X-4-31-S3.par]

                  Parameters for POISSON-KRIGING
                  ******************************

START OF PARAMETERS:
breast-mortality.dat      -File with mortality data
4                         -Column number for rate to be smoothed
1 2 3                     -Column numbers for unit ID + X & Y coordinates
100000                    -Denominator for rates
breast-mortality.dat      -File with population data
5                         -Column number for population size
-99                       -Trimming limit for mortality & population data
15 20                     -Number of lags + lag spacing for variogram computation
4 22.5                    -Number of directions (ndir=1 or 4) + 1st azimuth for ndir=4
2                         -Weights for semivariogram modeling 
32 1500                   -Maximum number of observations & search radius
breastvariog.txt          -Output file for risk semivariogram values + models
breastrisk.out            -Output file for estimated risk (GEO-EAS format)
breastrisk.txt            -Output file for estimated risk (csv format)
 
Weights option for semivariogram modeling:
1 => constant weight
2 => weight = (Number of data pairs)^0.5/gamma
3 => weight = 1/gamma^2
4 => weight = Number of data pairs
5 => weight = Number of data pairs/log(lag distance)
